# Supplementary material for: Statistical power and utility of meta-analysis methods for cross-phenotype genome-wide association studies
Source: PLoS One. 2018 Mar 1;13(3):e0193256. doi: 10.1371/journal.pone.0193256 (PMC5832233; doi:10.1371/journal.pone.0193256)
Supplement: S1 Table — (XLSX) [file pone.0193256.s017.xlsx]

## Sheet: Table S1
Table S1. Type I error rates of ten meta analysis methods
K=5	N=500			N=1000			N=2000			N=5000
	Alpha			Alpha			Alpha			Alpha
Methods	0.05	0.01	0.001	0.05	0.01	0.001	0.05	0.01	0.001	0.05	0.01	0.001
ASSET1	0.0359132	0.00538089	0.000331653	0.0348569	0.00656574	0.000508759	0.0442046	0.00839028	0.000636038	0.0396512	0.00768972	0.000611604
BE	0.0528247	0.0102664	0.000707811	0.0471966	0.00920602	0.000804019	0.0490696	0.0100857	0.00102392	0.0538467	0.0124744	0.00123695
CPASSOC	0.0443873	0.00948932	0.000913737	0.0404807	0.00871765	0.00114815	0.056242	0.0152243	0.00290277	0.0453549	0.00946955	0.00103767
CPMA	0.040391	0.00744485	0.000517638	0.0372659	0.00643224	0.000426709	0.0448257	0.00801159	0.000543158	0.0405841	0.00675634	0.000552792
Fisher	0.0504383	0.0104504	0.000893431	0.0462421	0.00885515	0.000797514	0.0543406	0.0108126	0.000784897	0.050392	0.00925652	0.000927714
HE-REMA	0.0455853	0.00881248	0.000534705	0.0426945	0.00800264	0.000701262	0.0481291	0.00891129	0.00102849	0.0501653	0.00979254	0.000920842
WICS	0.0497614	0.0102338	0.000805442	0.0465514	0.00918516	0.000715013	0.0540835	0.0107382	0.000710468	0.0509006	0.00920155	0.000865866
FEMA	0.0525881	0.010416	0.000711565	0.0457603	0.00851055	0.000834102	0.047413	0.00865496	0.00115625	0.0522917	0.0102379	0.00114957
REMA	0.0352326	0.00695979	0.000352394	0.0321909	0.00568952	0.000589975	0.0341736	0.00583534	0.000906067	0.0359746	0.00676891	0.000757361
ASSET2	0.0476497	0.00865004	0.000487326	0.0454239	0.00824327	0.00057751	0.0606739	0.0120035	0.000825496	0.048571	0.0085762	0.000714683
K=10	N=500			N=1000			N=2000			N=5000
	Alpha			Alpha			Alpha			Alpha
Methods	0.05	0.01	0.001	0.05	0.01	0.001	0.05	0.01	0.001	0.05	0.01	0.001
ASSET1	0.0213935	0.00373887	0.000254767	0.0311443	0.00739763	0.00084564	0.0379192	0.00790321	0.000636046	0.0336245	0.00655584	0.000542884
BE	0.0508985	0.0114875	0.000922668	0.049132	0.0124946	0.00173517	0.049523	0.00996888	0.00111789	0.0544083	0.0109678	0.00113821
CPASSOC	0.0299798	0.00614194	0.000564618	0.0339975	0.00620136	0.000556885	0.0517227	0.0136885	0.00232089	0.0353562	0.00660395	0.000659708
CPMA	0.0400133	0.00668912	0.000500546	0.0440542	0.00825641	0.000569408	0.0479356	0.0103617	0.00109831	0.0403937	0.0071326	0.000483318
Fisher	0.0457272	0.0086896	0.000784956	0.0487171	0.0103058	0.00083189	0.0563442	0.011618	0.00146155	0.0512854	0.0091397	0.000728427
HE-REMA	0.0424427	0.00839352	0.000695444	0.0440489	0.00956329	0.00105877	0.0495642	0.00954069	0.00102173	0.0473546	0.00882359	0.000865866
WICS	0.0438887	0.00842107	0.000695444	0.0486759	0.0107046	0.000969392	0.0560127	0.0113406	0.00121796	0.0507013	0.0091878	0.000790275
FEMA	0.0527981	0.01087	0.00121983	0.0508531	0.0107959	0.00127489	0.048292	0.00899305	0.00101425	0.0532993	0.0104205	0.000973749
REMA	0.0376113	0.00703433	0.000738673	0.0357647	0.00664569	0.000895134	0.0362494	0.00614638	0.000743786	0.0370566	0.00668776	0.000595069
ASSET2	0.0200921	0.00288506	0.000206567	0.0311924	0.00609823	0.000460633	0.0393875	0.00852573	0.000906704	0.0311918	0.00531202	0.000329854
K: the number of traits; N: simulation sample size; Alpha: type 1 error rate
