# Supplementary material for: Statistical power and utility of meta-analysis methods for cross-phenotype genome-wide association studies
Source: PLoS One. 2018 Mar 1;13(3):e0193256. doi: 10.1371/journal.pone.0193256 (PMC5832233; doi:10.1371/journal.pone.0193256)
Supplement: S2 Table — (XLSX) [file pone.0193256.s018.xlsx]

## Sheet: Table S2
Table S2. Sensitivity and specificity of meta analysis methods, ASSET, BE, and CPASSOC
Bimodal Normal	Sensitivity					Specificity
	ASSET1	ASSET2	BE(m>=0.9)	BE(m>0.5)	CPASSOC	ASSET1	ASSET2	BE(m<=0.1)	BE(m<=0.5)	CPASSOC
Ta	100% effects in the same direction
3	0.34	0.335	0.21	0.374	0.326	1	1	0.127	0.907	0.999
4	0.539	0.514	0.259	0.704	0.289	1	1	0.069	0.972	1
5	0.479	0.422	0.235	0.792	0.264	1	1	0.032	0.892	0.999
6	0.554	0.535	0.406	0.866	0.262	1	1	0.033	0.816	0.999
7	0.51	0.49	0.376	0.929	0.269	1	1	0.011	0.64	0.994
8	0.542	0.541	0.477	0.972	0.214	NA	NA	NA	NA	NA
Ta	75% effects in the same direction
3	0.38	0.707	0.331	0.348	0.433	1	0.973	0.896	0.995	1
4	0.322	0.658	0.187	0.287	0.433	1	1	0.785	0.999	1
5	0.457	0.656	0.367	0.464	0.353	1	0.975	0.799	1	1
6	0.356	0.59	0.161	0.337	0.275	1	0.999	0.265	0.988	0.999
7	0.336	0.546	0.131	0.325	0.29	1	0.999	0.135	0.981	0.993
8	0.413	0.579	0.256	0.491	0.229	NA	NA	NA	NA	NA
Ta	25% effects in the same direction
3	0.337	0.669	0.317	0.32	0.33	1	0.887	0.671	0.956	0.999
4	0.251	0.573	0.25	0.25	0.289	1	0.999	0.941	1	1
5	0.202	0.538	0.2	0.2	0.251	1	0.998	0.667	1	0.998
6	0.308	0.619	0.292	0.331	0.304	1	0.998	0.741	1	0.999
7	0.304	0.578	0.167	0.287	0.275	1	0.998	0.425	0.998	0.994
8	0.266	0.593	0.216	0.251	0.244	NA	NA	NA	NA	NA
Normal	Sensitivity					Specificity
	ASSET1	ASSET2	BE(m>=0.9)	BE(m>0.5)	CPASSOC	ASSET1	ASSET2	BE(m<=0.1)	BE(m<=0.5)	CPASSOC
Ta	100% effects in the same direction
3	0.864	0.87	0.25	0.869	0.848	1	1	0.067	0.956	0.999
4	0.837	0.846	0.274	0.892	0.805	1	1	0.033	0.918	0.993
5	0.817	0.827	0.35	0.914	0.768	1	1	0.017	0.805	0.979
6	0.805	0.813	0.456	0.935	0.742	1	1	0.008	0.677	0.962
7	0.802	0.807	0.562	0.954	0.732	1	1	0.003	0.53	0.921
8	0.797	0.8	0.655	0.969	0.725	NA	NA	NA	NA	NA
Ta	75% effects in the same direction
3	0.596	0.934	0.34	0.578	0.874	1	0.974	0.404	0.933	0.999
4	0.639	0.888	0.201	0.591	0.816	1	0.971	0.137	0.905	0.993
5	0.665	0.865	0.2	0.644	0.784	1	0.97	0.069	0.929	0.98
6	0.542	0.846	0.173	0.54	0.765	1	0.995	0.139	0.968	0.963
7	0.575	0.832	0.203	0.583	0.748	1	0.994	0.084	0.975	0.92
8	0.601	0.824	0.262	0.634	0.738	NA	NA	NA	NA	NA
Ta	25% effects in the same direction
3	0.586	0.924	0.321	0.577	0.865	1	0.977	0.373	0.922	0.999
4	0.458	0.887	0.341	0.466	0.824	1	0.996	0.658	0.98	0.994
5	0.474	0.871	0.176	0.511	0.801	1	0.997	0.318	0.94	0.98
6	0.439	0.846	0.212	0.441	0.766	1	0.997	0.471	0.986	0.963
7	0.459	0.831	0.173	0.473	0.751	1	0.998	0.273	0.99	0.92
8	0.427	0.826	0.183	0.429	0.748	NA	NA	NA	NA	NA
Uniform	Sensitivity					Specificity
	ASSET1	ASSET2	BE(m>=0.9)	BE(m>0.5)	CPASSOC	ASSET1	ASSET2	BE(m<=0.1)	BE(m<=0.5)	CPASSOC
Ta	100% effects in the same direction
3	0.793	0.836	0.373	0.811	0.797	1	1	0.088	0.951	0.997
4	0.742	0.777	0.367	0.797	0.687	1	1	0.062	0.961	0.986
5	0.714	0.736	0.4	0.814	0.617	1	1	0.039	0.921	0.963
6	0.699	0.715	0.446	0.849	0.584	1	1	0.022	0.843	0.941
7	0.688	0.698	0.501	0.884	0.556	1	1	0.01	0.744	0.884
8	0.681	0.686	0.559	0.921	0.541	NA	NA	NA	NA	NA
Ta	75% effects in the same direction
3	0.582	0.897	0.408	0.617	0.811	1	0.956	0.36	0.932	0.997
4	0.593	0.839	0.293	0.598	0.717	1	0.954	0.19	0.95	0.987
5	0.594	0.79	0.288	0.598	0.633	1	0.95	0.133	0.963	0.963
6	0.482	0.753	0.25	0.498	0.596	1	0.988	0.251	0.981	0.937
7	0.501	0.734	0.263	0.519	0.568	1	0.987	0.172	0.984	0.883
8	0.518	0.722	0.296	0.552	0.554	NA	NA	NA	NA	NA
Ta	25% effects in the same direction
3	0.583	0.898	0.413	0.627	0.811	1	0.955	0.358	0.943	0.997
4	0.461	0.827	0.359	0.473	0.719	1	0.987	0.555	0.947	0.987
5	0.449	0.791	0.217	0.512	0.652	1	0.991	0.332	0.947	0.963
6	0.414	0.752	0.273	0.444	0.601	1	0.995	0.535	0.987	0.934
7	0.417	0.736	0.239	0.444	0.577	1	0.996	0.391	0.993	0.884
8	0.388	0.723	0.236	0.412	0.564	NA	NA	NA	NA	NA
Ta: the number of associated traits
