# Supplementary material for: Statistical power and utility of meta-analysis methods for cross-phenotype genome-wide association studies
Source: PLoS One. 2018 Mar 1;13(3):e0193256. doi: 10.1371/journal.pone.0193256 (PMC5832233; doi:10.1371/journal.pone.0193256)
Supplement: S3 Table — (XLSX) [file pone.0193256.s019.xlsx]

## Sheet: Table S3
Table S3. Details of genome-wide significant loci identified by ten meta-analysis methods
Methods	CHR	Index SNP	Locus	P	N	Position range	KB	Genes
FEMA	3	rs2535629	3p21.1	2.537e-12	157	chr3:52324452..53216525	892.074	[BAP1,DNAH1,GLT8D1,GNL3,ITIH1,ITIH3,ITIH4,LOC440957,MUSTN1,NEK4,NISCH,NT5DC2,PBRM1,PHF7,PRKCD,RFT1,SEMA3G,SFMBT1,SPCS1,STAB1,TMEM110,TNNC1]
	10	rs11191454	10p12.33	1.393e-08	48	chr10:104277349..104929205	651.857	[ARL3,AS3MT,C10orf26,C10orf32,CNNM2,CYP17A1,NT5C2,SFXN2,SUFU,TRIM8] 10q
	12	rs1024582	12p13.33	1.87e-08	39	chr12:2162951..2310725	147.775	[CACNA1C]
	10	rs2799573	10q24.32	4.29e-08	17	chr10:18606395..18765665	159.271	[CACNB2]
CPASSOC	3	rs2535629	3p21.1	6.59e-10	155	chr3:52324452..53203382	878.931	[BAP1,DNAH1,GLT8D1,GNL3,ITIH1,ITIH3,ITIH4,LOC440957,MUSTN1,NEK4,NISCH,NT5DC2,PBRM1,PHF7,PRKCD,RFT1,SEMA3G,SFMBT1,SPCS1,STAB1,TMEM110,TNNC1]
	10	rs10994359	10q21.2	8.46e-09	30	chr10:61767337..62054378	287.042	[ANK3]
	12	rs4765905	12p13.33	1.47e-08	39	chr12:2162951..2310725	147.775	[CACNA1C]
	6	rs971570	6p21.33	2.48e-08	146	chr6:29872451..30760760	888.31	[ABCF1,C6orf134,C6orf136,DHX16,FLJ45422,GNL1,HCG9,HLA-A,HLA-A29.1,HLA-E,HLA-G,KIAA1949,MRPS18B,PPP1R10,PPP1R11,PRR3,RNF39,RPP21,TRIM10,TRIM15,TRIM26,TRIM31,TRIM39,TRIM40,ZNRD1]
BE	3	rs2535629	3p21.1	1.232e-11	157	chr3:52324452..53216525	892.074	[BAP1,DNAH1,GLT8D1,GNL3,ITIH1,ITIH3,ITIH4,LOC440957,MUSTN1,NEK4,NISCH,NT5DC2,PBRM1,PHF7,PRKCD,RFT1,SEMA3G,SFMBT1,SPCS1,STAB1,TMEM110,TNNC1]
	12	rs1006737	12p13.33	5.088e-10	39	chr12:2162951..2310725	147.775	[CACNA1C]
	6	rs2517614	6p21.33	9.911e-09	147	chr6:29872451..30760760	888.31	[ABCF1,C6orf134,C6orf136,DHX16,FLJ45422,GNL1,HCG9,HLA-A,HLA-A29.1,HLA-E,HLA-G,KIAA1949,MRPS18B,PPP1R10,PPP1R11,PRR3,RNF39,RPP21,TRIM10,TRIM15,TRIM26,TRIM31,TRIM39,TRIM40,ZNRD1]
ASSET 1	3	rs2535629	3p21.1	5.15e-11	156	chr3:52324452..53210034	885.583	[BAP1,DNAH1,GLT8D1,GNL3,ITIH1,ITIH3,ITIH4,LOC440957,MUSTN1,NEK4,NISCH,NT5DC2,PBRM1,PHF7,PRKCD,RFT1,SEMA3G,SFMBT1,SPCS1,STAB1,TMEM110,TNNC1]
	12	rs10744560	12p13.33	1.8e-09	39	chr12:2162951..2310725	147.775	[CACNA1C]
	10	rs10994359	10q21.2	5.89e-09	30	chr10:61767337..62054378	287.042	[ANK3]
	6	rs2517614	6p21.33	1.01e-08	147	chr6:29872451..30760760	888.31	[ABCF1,C6orf134,C6orf136,DHX16,FLJ45422,GNL1,HCG9,HLA-A,HLA-A29.1,HLA-E,HLA-G,KIAA1949,MRPS18B,PPP1R10,PPP1R11,PRR3,RNF39,RPP21,TRIM10,TRIM15,TRIM26,TRIM31,TRIM39,TRIM40,ZNRD1]
ASSET 2	3	rs2535629	3p21.1	1.68e-10	155	chr3:52324452..53203382	878.931	[BAP1,DNAH1,GLT8D1,GNL3,ITIH1,ITIH3,ITIH4,LOC440957,MUSTN1,NEK4,NISCH,NT5DC2,PBRM1,PHF7,PRKCD,RFT1,SEMA3G,SFMBT1,SPCS1,STAB1,TMEM110,TNNC1]
	12	rs4298967	12p13.33	1.01e-08	39	chr12:2162951..2310725	147.775	[CACNA1C]
	6	rs8321	6p21.33	1.29e-08	190	chr6:29645203..30623022	977.82	[FLJ45422,GABBR1,GNL1,HCG9,HLA-A,HLA-A29.1,HLA-E,HLA-F,HLA-G,MOG,OR2H2,PPP1R11,RNF39,RPP21,TRIM10,TRIM15,TRIM26,TRIM31,TRIM39,TRIM40,ZFP57,ZNRD1]
	10	rs10994359	10q21.2	1.29e-08	30	chr10:61767337..62054378	287.042	[ANK3]
N: Number of SNPs that are clumped with index SNP
