# Supplementary material for: Statistical power and utility of meta-analysis methods for cross-phenotype genome-wide association studies
Source: PLoS One. 2018 Mar 1;13(3):e0193256. doi: 10.1371/journal.pone.0193256 (PMC5832233; doi:10.1371/journal.pone.0193256)
Supplement: S4 Table — (XLSX) [file pone.0193256.s020.xlsx]

## Sheet: Table S4
Table S4. False positive rates of ASSET, CPASSOC, and WICS with overlapping samples
Program	Proportion of overlapping controls
	0	0.5	1
FEMA	0.032	0.274	0.65
ASSET1	0.034	0.032	0.03
ASSET2	0.022	0.03	0.026
CPASSOC	0.026	0.046	0.03
WICS	0.028	0.026	0.03
